# Supplementary material for: Predictive Role of Pretreatment Circulating miR-221 in Patients with Hepatocellular Carcinoma Undergoing Transarterial Chemoembolization
Source: Diagnostics (Basel). 2023 Aug 29;13(17):2794. doi: 10.3390/diagnostics13172794 (PMC10487177; doi:10.3390/diagnostics13172794)
Supplement: Supplementary file 1 [file diagnostics-13-02794-s001.zip]

Archive with 1 entries (1 files):
- diagnostics-2515194-supplementary.pdf
